# Supplementary material for: Influence of Glycomacropeptide on Rehydration Characteristics of Micellar Casein Concentrate Powder
Source: Foods. 2021 Aug 23;10(8):1960. doi: 10.3390/foods10081960 (PMC8394547; doi:10.3390/foods10081960)
Supplement: Supplementary file 1 [file foods-10-01960-s001.zip]

Archive with 1 entries (1 files):
- foods-1352435-supplementary.pdf
